# Supplementary material for: Generation of an artificial human B cell line test system using Transpo-mAbTM technology to evaluate the therapeutic efficacy of novel antigen-specific fusion proteins
Source: PLoS One. 2017 Jul 13;12(7):e0180305. doi: 10.1371/journal.pone.0180305 (PMC5509223; doi:10.1371/journal.pone.0180305)
Supplement: S2 Table — (XLSX) [file pone.0180305.s003.xlsx]

## Sheet: TTC-ETA` and TTC
XTT Assay
nM/l	TTC-ETA` on TTC-reactive REH cells									TTC on TTC-reactive REH cells									TTC-ETA` on Mock-reactive REH									TTC on Mock-reactive Reh cells
	0.187	0.189	0.184	0.153	0.157	0.155	0.186	0.187	0.185	0.187	0.189	0.184	0.153	0.157	0.155	0.186	0.187	0.185	0.189	0.19	0.185	0.15	0.153	0.151	0.176	0.182	0.175	0.189	0.19	0.185	0.15	0.153	0.151	0.176	0.182	0.175
10	0.219	0.214	0.219	0.192	0.188	0.19	0.223	0.228	0.225	0.898	0.892	0.883	0.842	0.847	0.865	0.729	0.718	0.781	0.694	0.724	0.74	0.492	0.513	0.474	0.675	0.657	0.666	0.788	0.765	0.764	0.529	0.59	0.487	0.694	0.656	0.697
5	0.215	0.215	0.218	0.185	0.18	0.187	0.215	0.216	0.213	0.85	0.854	0.822	0.841	0.833	0.821	0.689	0.695	0.7	0.733	0.724	0.73	0.49	0.51	0.518	0.626	0.592	0.647	0.728	0.747	0.716	0.511	0.501	0.491	0.664	0.655	0.634
2.5	0.234	0.242	0.246	0.196	0.209	0.204	0.231	0.231	0.23	0.839	0.881	0.828	0.809	0.826	0.81	0.652	0.683	0.716	0.722	0.725	0.747	0.512	0.478	0.471	0.641	0.638	0.651	0.715	0.763	0.732	0.455	0.473	0.448	0.646	0.65	0.631
1.25	0.384	0.383	0.419	0.309	0.333	0.282	0.278	0.301	0.287	0.995	0.83	0.846	0.837	0.857	0.829	0.658	0.682	0.698	0.73	0.679	0.724	0.506	0.525	0.449	0.645	0.646	0.647	1.136	0.724	0.739	0.474	0.471	0.512	0.655	0.653	0.66
0.625	0.605	0.602	0.647	0.547	0.556	0.602	0.417	0.429	0.458	1.081	0.844	0.822	0.867	0.826	0.805	0.705	0.724	0.743	0.734	0.656	0.746	0.667	0.535	0.485	0.632	0.642	0.639	0.663	0.728	0.718	0.486	0.474	0.502	0.633	0.635	0.655
0.313	0.724	0.858	0.923	0.691	0.7	0.721	0.545	0.564	0.48			0.852	0.833	0.815	0.756	0.688	0.724	0.797	0.698	1.018	0.936	0.625	0.57	0.453	0.625	0.653	0.632	0.748	0.7	0.748	0.467	0.48	0.501	0.631	0.652	0.595
0.156	0.825	0.89	0.911	0.75	0.756	0.739	0.633	0.639	0.601	0.879	0.892	0.828	0.849	0.866	0.78	0.707	0.713	0.763	0.703	0.683	0.781	0.499	0.478	0.44	0.648	0.626	0.634	0.684	0.72	0.721	0.469	0.459	0.482	0.637	0.637	0.63
0.078	0.794			0.743	0.763	0.769	0.635	0.653	0.669	0.871		0.788	0.836	0.797	0.742	0.7	0.711	0.736	0.708	1.116	0.913	0.569	0.462	0.441	0.621	0.662	0.623	1.144	0.894	0.71	0.452	0.458	0.466	0.617	0.64	0.617
	0.888	0.787	0.851	0.794	0.765	0.8	0.734	0.717	0.699	0.888	0.787	0.851	0.794	0.765	0.8	0.734	0.717	0.699	0.76	0.745	0.754	0.5	0.458	0.492	0.651	0.648	0.636	0.76	0.745	0.754	0.5	0.458	0.492	0.651	0.648	0.636

## Sheet: TTC-MAPTau
XTT cell viability assay
TTC-MAPtau nM/l	TTC-reactive REH									Mock-reactive REH
	0.126	0.126	0.123	0.103	0.1	0.098	0.128	0.116	0.113	0.13	0.126	0.123	0.103	0.094	0.094	0.119	0.111	0.123
500	0.551	0.593	0.586	0.692	0.763	0.738	0.396		0.347	0.546	0.576	0.546	0.476	0.507	0.47	0.513	0.489	0.515
166.667	0.526	0.573	0.551	0.737	0.744	0.742	0.366	0.386	0.35	0.567	0.571	0.574	0.523	0.531	0.477	0.525	0.526	0.518
55.5556	0.576	0.555	0.558	0.734	0.718	0.725	0.388	0.345	0.407	0.587	0.588	0.573	0.536	0.568	0.555	0.561	0.56	0.522
18.5185	0.62	0.621	0.616	0.769	0.802	0.799	0.438	0.417	0.45	0.591	0.586	0.583	0.543	0.569	0.523	0.578	0.573	0.57
6.17284	0.667	0.695	0.681	0.77	0.815	0.871	0.465	0.494	0.51	0.59	0.603	0.586	0.55	0.6	0.582	0.553	0.583	0.542
2.05761	0.724	0.753	0.765	0.808	0.809	0.866	0.492	0.534	0.57	0.595	0.552	0.575	0.529	0.57	0.552	0.551	0.536	0.536
0.685871	0.785	0.781	0.772	0.776	0.849	0.896	0.591	0.56	0.609	0.594	0.594	0.568	0.565	0.59	0.56	0.543	0.559	0.546
0.228624	0.754	0.756	0.731	0.936	0.85	0.839	0.592	0.606	0.614	0.577	0.576	0.594	0.493	0.574	0.594	0.537	0.549	0.565
	0.684	0.698	0.684	0.959	0.946	0.905	0.535	0.557	0.569	0.535	0.557	0.546	0.622	0.546	0.528	0.502	0.551	0.536

## Sheet: GrB-TTC
GrB-TTC nM/l	TTC-reactive REH cells																		Mock-reactive REH cells
500	59.2571	56.2259	58.3655	55.3343	54.6211	51.9465	32.6895	37.682	36.6122	37.3254	32.6895	33.2244	33.7593	31.0847	31.4413	37.3254	39.2868	38.0386	101.05	98.6325	93.138	101.49	90.5006	89.1819	75.5555	78.8523	84.3468	77.5336	81.7094	80.6105	97.094	91.8193	86.105	90.9402	97.094	94.0171
166.667	54.2645	56.5825	58.5438	58.1872	59.4354	52.4814	38.2169	42.1397	39.6434	40.5349	41.9614	39.6434	41.2482	40.7132	42.8529	43.3878	45.1709	37.3254	99.072	103.028	100.611	99.2918	98.1929	90.061	85.8852	89.6215	86.7643	93.5775	95.9951	84.5665	95.9951	96.4347	99.072	97.094	92.6984	97.5336
55.5556	62.11	59.6137	60.6835	60.5052	62.11	59.792	46.5973	50.1634	52.838	48.9153	53.7296	48.0238	41.7831	40.8915	41.7831	42.8529	42.1397	40.5349	103.687	93.5775	96.2149	102.369	95.3358	96.4347	87.8632	90.2808	100.171	93.138	102.588	94.0171	98.8523	95.5555	103.907	100.171	97.9732	95.9951
18.5185	67.4591	69.9554	64.9629	64.2496	69.4205	68.529	65.1412	68.529	69.2422	68.3507	74.948	67.1025	43.2095	41.6048	43.3878	43.5661	43.0312	43.3878	99.072	105.446	99.5116	110.501	96.8742	96.8742	86.5446	96.6544	89.4017	95.7753	98.8523	90.9402	98.6325	101.27	104.127	101.49	101.709	96.4347
6.17284	73.5216	77.266	76.1961	82.9718	77.6226	72.4517	78.1575	82.6152	82.4369	80.1189	77.6226	81.367	50.5201	50.3418	52.1248	49.9851	50.8767	47.6672	105.885	110.281	104.347	110.501	96.8742	99.072	90.061	90.061	94.2369	110.281	92.9182	91.8193	101.27	102.369	105.446	106.105	98.4127	99.2918
2.05761	83.685	82.9718	82.9718	88.4993	94.0268	77.9792	85.8247	92.0654	87.4294	93.6701	87.2511	93.6701	50.3418	50.8767	53.7296	54.4428	54.2645	52.838	100.611	102.149	98.6325	99.5116	93.5775	94.0171	92.2588	95.3358	97.9732	99.5116	91.3797	94.4566	106.325	109.841	108.083	110.94	105.446	103.248
0.685871	94.3834	97.4146	98.3061	99.3759	94.3834	92.0654	98.3061	98.6627	104.012	105.617	102.585	102.229	63.1798	59.0787	62.11	61.0401	61.575	60.5052	101.05	106.105	93.5775	100.391	92.9182	97.5336	100.83	88.3028	100.611	95.5555	95.7753	94.8962	99.072	108.523	98.6325	104.347	103.468	110.061
0.228624	104.012	109.361	104.725	101.159	106.508	94.0268	116.672	120.951	117.207	114.71	111.144	111.857	75.1263	76.0178	75.4829	71.9168	72.4517	75.8395	95.3358	103.687	94.8962	97.9732	94.8962	94.0171	95.3358	87.6435	97.7534	96.4347	100.391	97.5336	96.4347	105.665	101.05	110.061	101.49	107.424

## Sheet: GrB-TTC and TTC-MAPTau on hybri
XTT cell viability assay on 5E4 hybridoma cells
nM/l	GrB(R201K)-TTC									TTC-MAPTau
	0.082	0.083	0.088	0.088	0.083	0.083	0.11	0.107	0.106	0.082	0.083	0.088	0.088	0.083	0.083	0.11	0.107	0.106
300	0.691	0.688	0.699	0.565	0.552	0.584	0.382	0.454	0.429	0.647	0.705	0.589	0.512	0.535	0.484	0.385	0.392	0.397
150	0.704	0.746	0.795	0.634	0.639	0.665	0.438	0.451	0.453	0.732	0.709	0.689	0.604	0.601	0.579	0.399	0.208	0.45
75	0.767	0.772	0.809	0.635	0.604	0.692	0.586	0.527	0.477	0.753	0.698	0.691	0.636	0.631	0.607	0.471	0.408	0.498
37.5	0.75	0.839	0.846	0.671	0.614	0.676	0.714	0.545	0.498	0.808	0.727	0.748	0.627	0.63	0.623	0.474	0.354	0.549
18.75	0.75	0.741	0.766	0.603	0.622	0.612	0.583	0.512	0.482	0.799	0.861	0.797	0.606	0.621	0.596	0.554	0.555	0.618
9.375	0.794	0.835	0.787	0.606	0.615	0.621	0.68	0.682	0.541	0.719	0.798	0.809	0.634	0.668	0.657	0.563	0.587	0.565
4.6875	0.739	0.73	0.765	0.629	0.65	0.64	0.762	0.632	0.563	0.755	0.789	0.92	0.653	0.694	0.617	0.594	0.52	0.446
2.34375	0.678	0.705	0.828	0.657	0.655	0.653	0.473	0.53	0.551	0.761	0.773	0.717	0.637	0.644	0.637	0.54	0.5	0.512
	0.645	0.407	0.614	0.554	0.59	0.589	0.543	0.509	0.387	0.645	0.407	0.614	0.554	0.59	0.589	0.543	0.509	0.387
