# Supplementary material for: Generation of an artificial human B cell line test system using Transpo-mAbTM technology to evaluate the therapeutic efficacy of novel antigen-specific fusion proteins
Source: PLoS One. 2017 Jul 13;12(7):e0180305. doi: 10.1371/journal.pone.0180305 (PMC5509223; doi:10.1371/journal.pone.0180305)
Supplement: S3 Table — (XLSX) [file pone.0180305.s004.xlsx]

## Sheet: Annexin Assay
Annexin Assay on TTC-reactive REH cells
PBS		Camptothecin		TTC		TTC-ETA`		Mock-ETA`		GrB(R201K)-TTC		GrB(R201K)-Mock		TTC-MAPTau		Mock-MAPTau
1.98	2.31	86.8	86.38	0.02	0	73.46	74.35	4.97	4.9	52.09	48.23	2.39	1.91	13.3	10.98	2.2	2.23
1.56	1.67	45.99	51.51	1.56	1.67	75.04	74.99	9.4	9.18	48.65	44.01	1.1	0	4.71	4.58	2.76	1.59
2.5	2.45	87.25	80.7	18.91	20.65	68.29	66.22	4.53	4.77	28.44	29.8	1.87	2.07	19.97	17.65	2.2	2.69
Annexin Assay on Mock-reactive REH cells
PBS		Camptothecin		TTC		TTC-ETA`		Mock-ETA`		GrB(R201K)-TTC		GrB(R201K)-Mock		TTC-MAPTau		Mock-MAPTau
2.43	2.9	81.09	73.85	2.22	2.86	6.12	5.75	5.7	5.54	2.33	2.07	2.04	2.57	2.35	2.33	1.98	2.64
3.02	3.12	55.21	51.04	3.83	3.24	8.09	7.49	10.85	11.71	3.02	2.52	3.03	3.3	3.46	2.42	2.67	4.01
7.04	6.33	91.54	90.27	5.98	5.57	9.04	7.18	7.04	8.57	6.57	6.07	6.25	5.69	6.33	6.07	7.06	6.96
